# Supplementary material for: Canadian Collaboration to Identify a Minimum Dataset for Antimicrobial Use Surveillance for Policy and Intervention Development across Food Animal Sectors
Source: Antibiotics (Basel). 2022 Feb 10;11(2):226. doi: 10.3390/antibiotics11020226 (PMC8868246; doi:10.3390/antibiotics11020226)
Supplement: Supplementary file 1 [file antibiotics-11-00226-s001.zip]

Archive with 1 entries (1 files):
- antibiotics-1569050-supplementary.pdf
